# Supplementary material for: Open Source Repository and Online Calculator of Prediction Models for Diagnosis and Prognosis in Oncology
Source: Biomedicines. 2022 Oct 23;10(11):2679. doi: 10.3390/biomedicines10112679 (PMC9687260; doi:10.3390/biomedicines10112679)
Supplement: Supplementary file 1 [file biomedicines-10-02679-s001.zip]

Archive with 1 entries (1 files):
- biomedicines-1936626-supplementary.pdf
